# Supplementary material for: A bi-stage data-driven process-based model for sorghum breeding and yield prediction: coupling explainable artificial intelligence and crop modeling
Source: Front Plant Sci. 2026 Jan 8;16:1617753. doi: 10.3389/fpls.2025.1617753 (PMC12823968; doi:10.3389/fpls.2025.1617753)
Supplement: Supplementary file 1 [file SupplementaryFile1.zip]

Archive with 68 entries (66 files):
- _Accepted__A_bi_stage_data_driven_process_based_model_for_sorghum_breeding_and_yield_prediction/
- __MACOSX/.__Accepted__A_bi_stage_data_driven_process_based_model_for_sorghum_breeding_and_yield_prediction
- _Accepted__A_bi_stage_data_driven_process_based_model_for_sorghum_breeding_and_yield_prediction/FrontiersinVancouver.cls
- __MACOSX/_Accepted__A_bi_stage_data_driven_process_based_model_for_sorghum_breeding_and_yield_prediction/._FrontiersinVancouver.cls
- _Accepted__A_bi_stage_data_driven_process_based_model_for_sorghum_breeding_and_yield_prediction/Fig/
- __MACOSX/_Accepted__A_bi_stage_data_driven_process_based_model_for_sorghum_breeding_and_yield_prediction/._Fig
- _Accepted__A_bi_stage_data_driven_process_based_model_for_sorghum_breeding_and_yield_prediction/logo1.eps
- __MACOSX/_Accepted__A_bi_stage_data_driven_process_based_model_for_sorghum_breeding_and_yield_prediction/._logo1.eps
- _Accepted__A_bi_stage_data_driven_process_based_model_for_sorghum_breeding_and_yield_prediction/frontiers.tex
- __MACOSX/_Accepted__A_bi_stage_data_driven_process_based_model_for_sorghum_breeding_and_yield_prediction/._frontiers.tex
- _Accepted__A_bi_stage_data_driven_process_based_model_for_sorghum_breeding_and_yield_prediction/logo2.eps
- __MACOSX/_Accepted__A_bi_stage_data_driven_process_based_model_for_sorghum_breeding_and_yield_prediction/._logo2.eps
- _Accepted__A_bi_stage_data_driven_process_based_model_for_sorghum_breeding_and_yield_prediction/logos.eps
- __MACOSX/_Accepted__A_bi_stage_data_driven_process_based_model_for_sorghum_breeding_and_yield_prediction/._logos.eps
- _Accepted__A_bi_stage_data_driven_process_based_model_for_sorghum_breeding_and_yield_prediction/test.bib
- __MACOSX/_Accepted__A_bi_stage_data_driven_process_based_model_for_sorghum_breeding_and_yield_prediction/._test.bib
- _Accepted__A_bi_stage_data_driven_process_based_model_for_sorghum_breeding_and_yield_prediction/FrontiersinHarvard.cls
- __MACOSX/_Accepted__A_bi_stage_data_driven_process_based_model_for_sorghum_breeding_and_yield_prediction/._FrontiersinHarvard.cls
- _Accepted__A_bi_stage_data_driven_process_based_model_for_sorghum_breeding_and_yield_prediction/frontiers_SupplementaryMaterial.tex
- __MACOSX/_Accepted__A_bi_stage_data_driven_process_based_model_for_sorghum_breeding_and_yield_prediction/._frontiers_SupplementaryMaterial.tex
- _Accepted__A_bi_stage_data_driven_process_based_model_for_sorghum_breeding_and_yield_prediction/YM-logo.pdf
- __MACOSX/_Accepted__A_bi_stage_data_driven_process_based_model_for_sorghum_breeding_and_yield_prediction/._YM-logo.pdf
- _Accepted__A_bi_stage_data_driven_process_based_model_for_sorghum_breeding_and_yield_prediction/frontiersinFPHY_FAMS.cls
- __MACOSX/_Accepted__A_bi_stage_data_driven_process_based_model_for_sorghum_breeding_and_yield_prediction/._frontiersinFPHY_FAMS.cls
- _Accepted__A_bi_stage_data_driven_process_based_model_for_sorghum_breeding_and_yield_prediction/logo2.pdf
- __MACOSX/_Accepted__A_bi_stage_data_driven_process_based_model_for_sorghum_breeding_and_yield_prediction/._logo2.pdf
- _Accepted__A_bi_stage_data_driven_process_based_model_for_sorghum_breeding_and_yield_prediction/logos.pdf
- __MACOSX/_Accepted__A_bi_stage_data_driven_process_based_model_for_sorghum_breeding_and_yield_prediction/._logos.pdf
- _Accepted__A_bi_stage_data_driven_process_based_model_for_sorghum_breeding_and_yield_prediction/logo1.pdf
- __MACOSX/_Accepted__A_bi_stage_data_driven_process_based_model_for_sorghum_breeding_and_yield_prediction/._logo1.pdf
- _Accepted__A_bi_stage_data_driven_process_based_model_for_sorghum_breeding_and_yield_prediction/Frontiers-Vancouver.bst
- __MACOSX/_Accepted__A_bi_stage_data_driven_process_based_model_for_sorghum_breeding_and_yield_prediction/._Frontiers-Vancouver.bst
- _Accepted__A_bi_stage_data_driven_process_based_model_for_sorghum_breeding_and_yield_prediction/YM-logo.eps
- __MACOSX/_Accepted__A_bi_stage_data_driven_process_based_model_for_sorghum_breeding_and_yield_prediction/._YM-logo.eps
- _Accepted__A_bi_stage_data_driven_process_based_model_for_sorghum_breeding_and_yield_prediction/frontiers_suppmat.cls
- __MACOSX/_Accepted__A_bi_stage_data_driven_process_based_model_for_sorghum_breeding_and_yield_prediction/._frontiers_suppmat.cls
- _Accepted__A_bi_stage_data_driven_process_based_model_for_sorghum_breeding_and_yield_prediction/Frontiers-Harvard.bst
- __MACOSX/_Accepted__A_bi_stage_data_driven_process_based_model_for_sorghum_breeding_and_yield_prediction/._Frontiers-Harvard.bst
- _Accepted__A_bi_stage_data_driven_process_based_model_for_sorghum_breeding_and_yield_prediction/Fig/GxE_G.png
- __MACOSX/_Accepted__A_bi_stage_data_driven_process_based_model_for_sorghum_breeding_and_yield_prediction/Fig/._GxE_G.png
- _Accepted__A_bi_stage_data_driven_process_based_model_for_sorghum_breeding_and_yield_prediction/Fig/GxE_PS.png
- __MACOSX/_Accepted__A_bi_stage_data_driven_process_based_model_for_sorghum_breeding_and_yield_prediction/Fig/._GxE_PS.png
- _Accepted__A_bi_stage_data_driven_process_based_model_for_sorghum_breeding_and_yield_prediction/Fig/GxE_F.png
- __MACOSX/_Accepted__A_bi_stage_data_driven_process_based_model_for_sorghum_breeding_and_yield_prediction/Fig/._GxE_F.png
- _Accepted__A_bi_stage_data_driven_process_based_model_for_sorghum_breeding_and_yield_prediction/Fig/Yield_elite.png
- __MACOSX/_Accepted__A_bi_stage_data_driven_process_based_model_for_sorghum_breeding_and_yield_prediction/Fig/._Yield_elite.png
- _Accepted__A_bi_stage_data_driven_process_based_model_for_sorghum_breeding_and_yield_prediction/Fig/General_structure.png
- __MACOSX/_Accepted__A_bi_stage_data_driven_process_based_model_for_sorghum_breeding_and_yield_prediction/Fig/._General_structure.png
- _Accepted__A_bi_stage_data_driven_process_based_model_for_sorghum_breeding_and_yield_prediction/Fig/GxE_DP.png
- __MACOSX/_Accepted__A_bi_stage_data_driven_process_based_model_for_sorghum_breeding_and_yield_prediction/Fig/._GxE_DP.png
- _Accepted__A_bi_stage_data_driven_process_based_model_for_sorghum_breeding_and_yield_prediction/Fig/elite_phenotype.png
- __MACOSX/_Accepted__A_bi_stage_data_driven_process_based_model_for_sorghum_breeding_and_yield_prediction/Fig/._elite_phenotype.png
- _Accepted__A_bi_stage_data_driven_process_based_model_for_sorghum_breeding_and_yield_prediction/Fig/M_GT.png
- __MACOSX/_Accepted__A_bi_stage_data_driven_process_based_model_for_sorghum_breeding_and_yield_prediction/Fig/._M_GT.png
- _Accepted__A_bi_stage_data_driven_process_based_model_for_sorghum_breeding_and_yield_prediction/Fig/Yield_distribution.png
- __MACOSX/_Accepted__A_bi_stage_data_driven_process_based_model_for_sorghum_breeding_and_yield_prediction/Fig/._Yield_distribution.png
- _Accepted__A_bi_stage_data_driven_process_based_model_for_sorghum_breeding_and_yield_prediction/Fig/RRMSE.png
- __MACOSX/_Accepted__A_bi_stage_data_driven_process_based_model_for_sorghum_breeding_and_yield_prediction/Fig/._RRMSE.png
- _Accepted__A_bi_stage_data_driven_process_based_model_for_sorghum_breeding_and_yield_prediction/Fig/Model_annotations.png
- __MACOSX/_Accepted__A_bi_stage_data_driven_process_based_model_for_sorghum_breeding_and_yield_prediction/Fig/._Model_annotations.png
- _Accepted__A_bi_stage_data_driven_process_based_model_for_sorghum_breeding_and_yield_prediction/Fig/Predictive_Capability.png
- __MACOSX/_Accepted__A_bi_stage_data_driven_process_based_model_for_sorghum_breeding_and_yield_prediction/Fig/._Predictive_Capability.png
- _Accepted__A_bi_stage_data_driven_process_based_model_for_sorghum_breeding_and_yield_prediction/Fig/CV.jpg
- __MACOSX/_Accepted__A_bi_stage_data_driven_process_based_model_for_sorghum_breeding_and_yield_prediction/Fig/._CV.jpg
- _Accepted__A_bi_stage_data_driven_process_based_model_for_sorghum_breeding_and_yield_prediction/Fig/Introduction.jpg
- __MACOSX/_Accepted__A_bi_stage_data_driven_process_based_model_for_sorghum_breeding_and_yield_prediction/Fig/._Introduction.jpg
- _Accepted__A_bi_stage_data_driven_process_based_model_for_sorghum_breeding_and_yield_prediction/Fig/Model_comparison.png
- __MACOSX/_Accepted__A_bi_stage_data_driven_process_based_model_for_sorghum_breeding_and_yield_prediction/Fig/._Model_comparison.png
