# Supplementary material for: A bi-stage data-driven process-based model for sorghum breeding and yield prediction: coupling explainable artificial intelligence and crop modeling
Source: Front Plant Sci. 2026 Jan 8;16:1617753. doi: 10.3389/fpls.2025.1617753 (PMC12823968; doi:10.3389/fpls.2025.1617753)
Supplement: Supplementary file 1 [file SupplementaryFile1.zip › _Accepted__A_bi_stage_data_driven_process_based_model_for_sorghum_breeding_and_yield_prediction/test.bib]

@article{ritland1984effective,
  title={The effective proportion of self-fertilization with consanguineous matings in inbred populations},
  author={Ritland, Kermit},
  journal={Genetics},
  volume={106},
  number={1},
  pages={139--152},
  year={1984},
  publisher={Oxford University Press}
}

@article{jarne1993evolution,
  title={The evolution of the selfing rate in functionally hermaphrodite plants and animals},
  author={Jarne, Philippe and Charlesworth, Deborah},
  journal={Annual Review of Ecology and Systematics},
  pages={441--466},
  year={1993},
  publisher={JSTOR}
}

@article{khan2018marker,
  title={Marker-assisted introgression of three dominant blast resistance genes into an aromatic rice cultivar Mushk Budji},
  author={Khan, Gazala Hassan and Shikari, Asif Bashir and Vaishnavi, Rakesh and Najeeb, Sofi and Padder, Bilal A and Bhat, Zahoor A and Parray, Ghulam A and Bhat, Mohammad Ashraf and Kumar, Ram and Singh, Nagendra K},
  journal={Scientific Reports},
  volume={8},
  number={1},
  pages={4091},
  year={2018},
  publisher={Nature Publishing Group UK London}
}

#incollection
@incollection{baranski2024improving,
  title={Improving color sources by plant breeding and cultivation},
  author={Baranski, R and Goldman, I and Nothnagel, T and Budahn, H and Scott, JW},
  booktitle={Handbook on Natural Pigments in Food and Beverages},
  pages={507--553},
  year={2024},
  publisher={Elsevier}
}

@article{bassi2024plant,
  title={What plant breeding may (and may not) look like in 2050?},
  author={Bassi, Filippo M and Sanchez-Garcia, Miguel and Ortiz, Rodomiro},
  journal={The Plant Genome},
  volume={17},
  number={1},
  pages={e20368},
  year={2024},
  publisher={Wiley Online Library}
}

@article{visscher1996marker,
  title={Marker-assisted introgression in backcross breeding programs},
  author={Visscher, Peter M and Haley, Chris S and Thompson, Robin},
  journal={Genetics},
  volume={144},
  number={4},
  pages={1923--1932},
  year={1996},
  publisher={Oxford University Press}
}

@article{hospital1992using,
  title={Using markers in gene introgression breeding programs.},
  author={Hospital, F and Chevalet, C and Mulsant, P},
  journal={Genetics},
  volume={132},
  number={4},
  pages={1199--1210},
  year={1992},
  publisher={Oxford University Press}
}

@article{razanajatovo2016plants,
  title={Plants capable of selfing are more likely to become naturalized},
  author={Razanajatovo, Mialy and Maurel, No{\"e}lie and Dawson, Wayne and Essl, Franz and Kreft, Holger and Pergl, Jan and Py{\v{s}}ek, Petr and Weigelt, Patrick and Winter, Marten and Van Kleunen, Mark},
  journal={Nature communications},
  volume={7},
  number={1},
  pages={1--9},
  year={2016},
  publisher={Nature Publishing Group}
}

@article{ni2023new,
  title={New insights into trait introgression with the look-ahead intercrossing strategy},
  author={Ni, Zheng and Moeinizade, Saba and Kusmec, Aaron and Hu, Guiping and Wang, Lizhi and Schnable, Patrick S},
  journal={G3: Genes, Genomes, Genetics},
  volume={13},
  number={4},
  pages={jkad042},
  year={2023},
  publisher={Oxford University Press US}
}

@article{crossa2017genomic,
  title={Genomic selection in plant breeding: methods, models, and perspectives},
  author={Crossa, Jos{\'e} and P{\'e}rez-Rodr{\'\i}guez, Paulino and Cuevas, Jaime and Montesinos-L{\'o}pez, Osval and Jarqu{\'\i}n, Diego and De Los Campos, Gustavo and Burgue{\~n}o, Juan and Gonz{\'a}lez-Camacho, Juan M and P{\'e}rez-Elizalde, Sergio and Beyene, Yoseph and others},
  journal={Trends in plant science},
  volume={22},
  number={11},
  pages={961--975},
  year={2017},
  publisher={Elsevier}
}

@article{matei2018genomic,
  title={Genomic selection in soybean: accuracy and time gain in relation to phenotypic selection},
  author={Matei, Gilvani and Woyann, Leomar Guilherme and Milioli, Anderson Simionato and de Bem Oliveira, Ivone and Zdziarski, Andrei Daniel and Zanella, Rodrigo and Coelho, Alexandre Siqueira Guedes and Finatto, Taciane and Benin, Giovani},
  journal={Molecular Breeding},
  volume={38},
  pages={1--13},
  year={2018},
  publisher={Springer}
}


@article{ishimori2020impacts,
  title={Impacts of dominance effects on genomic prediction of sorghum hybrid performance},
  author={Ishimori, Motoyuki and Hattori, Tomohiro and Yamazaki, Kiyoshi and Takanashi, Hideki and Fujimoto, Masaru and Kajiya-Kanegae, Hiromi and Yoneda, Junichi and Tokunaga, Tsuyoshi and Fujiwara, Toru and Tsutsumi, Nobuhiro and others},
  journal={Breeding science},
  volume={70},
  number={5},
  pages={605--616},
  year={2020},
  publisher={Japanese Society of Breeding}
}

@book{allaby2012dictionary,
  title={A dictionary of plant sciences},
  author={Allaby, Michael},
  year={2012},
  publisher={Oxford University Press, USA}
}


@article{shabalin_matrix_2012,
	title = {Matrix {eQTL}: ultra fast {eQTL} analysis via large matrix operations},
	volume = {28},
	issn = {1367-4803},
	shorttitle = {Matrix {eQTL}},
	url = {https://www.ncbi.nlm.nih.gov/pmc/articles/PMC3348564/},
	doi = {10.1093/bioinformatics/bts163},
	abstract = {Motivation: Expression quantitative trait loci (eQTL) analysis links variations in gene expression levels to genotypes. For modern datasets, eQTL analysis is a computationally intensive task as it involves testing for association of billions of transcript-SNP (single-nucleotide polymorphism) pair. The heavy computational burden makes eQTL analysis less popular and sometimes forces analysts to restrict their attention to just a small subset of transcript-SNP pairs. As more transcripts and SNPs get interrogated over a growing number of samples, the demand for faster tools for eQTL analysis grows stronger., Results: We have developed a new software for computationally efficient eQTL analysis called Matrix eQTL. In tests on large datasets, it was 2–3 orders of magnitude faster than existing popular tools for QTL/eQTL analysis, while finding the same eQTLs. The fast performance is achieved by special preprocessing and expressing the most computationally intensive part of the algorithm in terms of large matrix operations. Matrix eQTL supports additive linear and ANOVA models with covariates, including models with correlated and heteroskedastic errors. The issue of multiple testing is addressed by calculating false discovery rate; this can be done separately for cis- and trans-eQTLs., Availability: Matlab and R implementations are available for free at http://www.bios.unc.edu/research/genomic\_software/Matrix\_eQTL, Contact:
shabalin@email.unc.edu},
	number = {10},
	urldate = {2023-08-28},
	journal = {Bioinformatics},
	author = {Shabalin, Andrey A.},
	month = may,
	year = {2012},
	pmid = {22492648},
	pmcid = {PMC3348564},
	pages = {1353--1358},
	file = {PubMed Central Full Text PDF:files/83/Shabalin - 2012 - Matrix eQTL ultra fast eQTL analysis via large ma.pdf:application/pdf},
}

@article{burjoski_landscape_2021,
	title = {The {Landscape} of {RNA}-{Protein} {Interactions} in {Plants}: {Approaches} and {Current} {Status}},
	volume = {22},
	issn = {1422-0067},
	shorttitle = {The {Landscape} of {RNA}-{Protein} {Interactions} in {Plants}},
	url = {https://www.ncbi.nlm.nih.gov/pmc/articles/PMC7999938/},
	doi = {10.3390/ijms22062845},
	abstract = {RNAs transmit information from DNA to encode proteins that perform all cellular processes and regulate gene expression in multiple ways. From the time of synthesis to degradation, RNA molecules are associated with proteins called RNA-binding proteins (RBPs). The RBPs play diverse roles in many aspects of gene expression including pre-mRNA processing and post-transcriptional and translational regulation. In the last decade, the application of modern techniques to identify RNA–protein interactions with individual proteins, RNAs, and the whole transcriptome has led to the discovery of a hidden landscape of these interactions in plants. Global approaches such as RNA interactome capture (RIC) to identify proteins that bind protein-coding transcripts have led to the identification of close to 2000 putative RBPs in plants. Interestingly, many of these were found to be metabolic enzymes with no known canonical RNA-binding domains. Here, we review the methods used to analyze RNA–protein interactions in plants thus far and highlight the understanding of plant RNA–protein interactions these techniques have provided us. We also review some recent protein-centric, RNA-centric, and global approaches developed with non-plant systems and discuss their potential application to plants. We also provide an overview of results from classical studies of RNA–protein interaction in plants and discuss the significance of the increasingly evident ubiquity of RNA–protein interactions for the study of gene regulation and RNA biology in plants.},
	number = {6},
	urldate = {2023-10-10},
	journal = {International Journal of Molecular Sciences},
	author = {Burjoski, Vesper and Reddy, Anireddy S. N.},
	month = mar,
	year = {2021},
	pmid = {33799602},
	pmcid = {PMC7999938},
	pages = {2845},
	file = {PubMed Central Full Text PDF:files/86/Burjoski and Reddy - 2021 - The Landscape of RNA-Protein Interactions in Plant.pdf:application/pdf},
}

@article{paterson_genomics_2008,
	title = {Genomics of {Sorghum}},
	volume = {2008},
	url = {https://www.ncbi.nlm.nih.gov/pmc/articles/PMC2375965/},
	doi = {10.1155/2008/362451},
	abstract = {Sorghum (Sorghum bicolor (L.) Moench) is a subject of plant genomics research based on its importance as one of the world's leading cereal crops, a biofuels crop of high and growing importance, a progenitor of one of the world's most noxious weeds, and ...},
	language = {en},
	urldate = {2023-10-25},
	journal = {International Journal of Plant Genomics},
	author = {Paterson, Andrew H.},
	year = {2008},
	pmid = {18483564},
	note = {Publisher: Hindawi Limited},
	file = {Full Text:files/91/Paterson - 2008 - Genomics of Sorghum.pdf:application/pdf},
}

@article{pratt_sorghum_2005,
	title = {Sorghum {Expressed} {Sequence} {Tags} {Identify} {Signature} {Genes} for {Drought}, {Pathogenesis}, and {Skotomorphogenesis} from a {Milestone} {Set} of 16,801 {Unique} {Transcripts}},
	volume = {139},
	issn = {0032-0889},
	url = {https://doi.org/10.1104/pp.105.066134},
	doi = {10.1104/pp.105.066134},
	abstract = {Improved knowledge of the sorghum transcriptome will enhance basic understanding of how plants respond to stresses and serve as a source of genes of value to agriculture. Toward this goal, Sorghum bicolor L. Moench cDNA libraries were prepared from light- and dark-grown seedlings, drought-stressed plants, Colletotrichum-infected seedlings and plants, ovaries, embryos, and immature panicles. Other libraries were prepared with meristems from Sorghum propinquum (Kunth) Hitchc. that had been photoperiodically induced to flower, and with rhizomes from S. propinquum and johnsongrass (Sorghum halepense L. Pers.). A total of 117,682 expressed sequence tags (ESTs) were obtained representing both 3′ and 5′ sequences from about half that number of cDNA clones. A total of 16,801 unique transcripts, representing tentative UniScripts (TUs), were identified from 55,783 3′ ESTs. Of these TUs, 9,032 are represented by two or more ESTs. Collectively, these libraries were predicted to contain a total of approximately 31,000 TUs. Individual libraries, however, were predicted to contain no more than about 6,000 to 9,000, with the exception of light-grown seedlings, which yielded an estimate of close to 13,000. In addition, each library exhibits about the same level of complexity with respect to both the number of TUs preferentially expressed in that library and the frequency with which two or more ESTs is found in only that library. These results indicate that the sorghum genome is expressed in highly selective fashion in the individual organs and in response to the environmental conditions surveyed here. Close to 2,000 differentially expressed TUs were identified among the cDNA libraries examined, of which 775 were differentially expressed at a confidence level of 98\%. From these 775 TUs, signature genes were identified defining drought, Colletotrichum infection, skotomorphogenesis (etiolation), ovary, immature panicle, and embryo.},
	number = {2},
	urldate = {2023-10-25},
	journal = {Plant Physiology},
	author = {Pratt, Lee H. and Liang, Chun and Shah, Manish and Sun, Feng and Wang, Haiming and Reid, St. Patrick and Gingle, Alan R. and Paterson, Andrew H. and Wing, Rod and Dean, Ralph and Klein, Robert and Nguyen, Henry T. and Ma, Hong-mei and Zhao, Xin and Morishige, Daryl T. and Mullet, John E. and Cordonnier-Pratt, Marie-Michèle},
	month = oct,
	year = {2005},
	pages = {869--884},
	file = {Full Text PDF:files/93/Pratt et al. - 2005 - Sorghum Expressed Sequence Tags Identify Signature.pdf:application/pdf},
}

@article{cooper_new_2019,
	title = {A new reference genome for {Sorghum} bicolor reveals high levels of sequence similarity between sweet and grain genotypes: implications for the genetics of sugar metabolism},
	volume = {20},
	issn = {1471-2164},
	shorttitle = {A new reference genome for {Sorghum} bicolor reveals high levels of sequence similarity between sweet and grain genotypes},
	url = {https://doi.org/10.1186/s12864-019-5734-x},
	doi = {10.1186/s12864-019-5734-x},
	abstract = {The process of crop domestication often consists of two stages: initial domestication, where the wild species is first cultivated by humans, followed by diversification, when the domesticated species are subsequently adapted to more environments and specialized uses. Selective pressure to increase sugar accumulation in certain varieties of the cereal crop Sorghum bicolor is an excellent example of the latter; this has resulted in pronounced phenotypic divergence between sweet and grain-type sorghums, but the genetic mechanisms underlying these differences remain poorly understood.},
	number = {1},
	urldate = {2023-10-25},
	journal = {BMC Genomics},
	author = {Cooper, Elizabeth A. and Brenton, Zachary W. and Flinn, Barry S. and Jenkins, Jerry and Shu, Shengqiang and Flowers, Dave and Luo, Feng and Wang, Yunsheng and Xia, Penny and Barry, Kerrie and Daum, Chris and Lipzen, Anna and Yoshinaga, Yuko and Schmutz, Jeremy and Saski, Christopher and Vermerris, Wilfred and Kresovich, Stephen},
	month = may,
	year = {2019},
	keywords = {Gene expression, Genomics, Sorghum, Sugar metabolism, Sugar transport},
	pages = {420},
	file = {Full Text PDF:files/95/Cooper et al. - 2019 - A new reference genome for Sorghum bicolor reveals.pdf:application/pdf;Snapshot:files/96/s12864-019-5734-x.html:text/html},
}

@article{fang_plant_2022,
	title = {Plant protein-coding gene families: {Their} origin and evolution},
	volume = {13},
	issn = {1664-462X},
	shorttitle = {Plant protein-coding gene families},
	url = {https://www.frontiersin.org/journals/plant-science/articles/10.3389/fpls.2022.995746},
	abstract = {Steady advances in genome sequencing methods have provided valuable insights into the evolutionary processes of several gene families in plants. At the core of plant biodiversity is an extensive genetic diversity with functional divergence and expansion of genes across gene families, representing unique phenomena. The evolution of gene families underpins the evolutionary history and development of plants and is the subject of this review. We discuss the implications of the molecular evolution of gene families in plants, as well as the potential contributions, challenges, and strategies associated with investigating phenotypic alterations to explain the origin of plants and their tolerance to environmental stresses.},
	urldate = {2024-02-14},
	journal = {Frontiers in Plant Science},
	author = {Fang, Yuanpeng and Jiang, Junmei and Hou, Xiaolong and Guo, Jiyuan and Li, Xiangyang and Zhao, Degang and Xie, Xin},
	year = {2022},
	file = {Full Text PDF:files/122/Fang et al. - 2022 - Plant protein-coding gene families Their origin a.pdf:application/pdf},
}

@article{dar2013declining,
  title={Declining agricultural productivity and global food security},
  author={Dar, William D and Laxmipathi Gowda, CL},
  journal={Journal of Crop Improvement},
  volume={27},
  number={2},
  pages={242--254},
  year={2013},
  publisher={Taylor \& Francis}
}

@article{serraj2019agriculture,
  title={Agriculture and food systems to 2050: a synthesis},
  author={Serraj, Rachid and Krishnan, Lakshmi and Pingali, Prabhu},
  journal={Agriculture \& Food Systems to},
  volume={2050},
  pages={3--45},
  year={2019},
  publisher={World Scientific}
}

@article{rockstrom2017sustainable,
  title={Sustainable intensification of agriculture for human prosperity and global sustainability},
  author={Rockstr{\"o}m, Johan and Williams, John and Daily, Gretchen and Noble, Andrew and Matthews, Nathanial and Gordon, Line and Wetterstrand, Hanna and DeClerck, Fabrice and Shah, Mihir and Steduto, Pasquale and others},
  journal={Ambio},
  volume={46},
  pages={4--17},
  year={2017},
  publisher={Springer}
}

#book
@book{national2019science,
  title={Science breakthroughs to advance food and agricultural research by 2030},
  author={National Academies of Sciences and Division of Behavioral and Board on Environmental Change and Medicine Division and Division on Earth and Life Studies and Water Science and Technology Board and Board on Life Sciences and Board on Atmospheric Sciences and others},
  year={2019},
  publisher={National Academies Press}
}

@article{cobb2013next,
  title={Next-generation phenotyping: requirements and strategies for enhancing our understanding of genotype--phenotype relationships and its relevance to crop improvement},
  author={Cobb, Joshua N and DeClerck, Genevieve and Greenberg, Anthony and Clark, Randy and McCouch, Susan},
  journal={Theoretical and Applied Genetics},
  volume={126},
  pages={867--887},
  year={2013},
  publisher={Springer}
}

@article{panelo2024genetics,
  title={Genetics of canopy architecture dynamics in photoperiod-sensitive and photoperiod-insensitive sorghum},
  author={Panelo, Juan S and Bao, Yin and Tang, Lie and Schnable, Patrick S and Salas-Fernandez, Maria G},
  journal={The Plant Phenome Journal},
  volume={7},
  number={1},
  pages={e20092},
  year={2024},
  publisher={Wiley Online Library}
}

@article{breitzman2019linkage,
  title={Linkage disequilibrium mapping of high-throughput image-derived descriptors of plant architecture traits under field conditions},
  author={Breitzman, Matthew W and Bao, Yin and Tang, Lie and Schnable, Patrick S and Salas-Fernandez, Maria G},
  journal={Field Crops Research},
  volume={244},
  pages={107619},
  year={2019},
  publisher={Elsevier}
}

@article{reddy2012postrainy,
  title={Postrainy season sorghum: Constraints and breeding approaches},
  author={Reddy, Belum VS and Reddy, P Sanjana and Sadananda, AR and Dinakaran, Elango and Ashok Kumar, A and Deshpande, SP and Srinivasa Rao, P and Sharma, HC and Sharma, Rajan and Krishnamurthy, L and others},
  journal={Journal of SAT Agricultural Research},
  volume={10},
  number={1},
  pages={1--12},
  year={2012},
  publisher={International Crops Research Institute for the Semi-Arid Tropics}
}

@article{hao2021sorghum,
  title={Sorghum breeding in the genomic era: opportunities and challenges},
  author={Hao, Huaiqing and Li, Zhigang and Leng, Chuanyuan and Lu, Cheng and Luo, Hong and Liu, Yuanming and Wu, Xiaoyuan and Liu, Zhiquan and Shang, Li and Jing, Hai-Chun},
  journal={Theoretical and Applied Genetics},
  volume={134},
  pages={1899--1924},
  year={2021},
  publisher={Springer}
}

@article{xin2021sorghum,
  title={Sorghum genetic, genomic, and breeding resources},
  author={Xin, Zhanguo and Wang, Mingli and Cuevas, Hugo E and Chen, Junping and Harrison, Melanie and Pugh, N Ace and Morris, Geoffrey},
  journal={Planta},
  volume={254},
  number={6},
  pages={114},
  year={2021},
  publisher={Springer}
}

@article{jordan2011exploring,
  title={Exploring and exploiting genetic variation from unadapted sorghum germplasm in a breeding program},
  author={Jordan, David R and Mace, Emma S and Cruickshank, AW and Hunt, Colleen H and Henzell, RG},
  journal={Crop Science},
  volume={51},
  number={4},
  pages={1444--1457},
  year={2011},
  publisher={Wiley Online Library}
}

@article{cover1967nearest,
  title={Nearest neighbor pattern classification},
  author={Cover, Thomas and Hart, Peter},
  journal={IEEE transactions on information theory},
  volume={13},
  number={1},
  pages={21--27},
  year={1967},
  publisher={IEEE}
}

@article{herzmann2004iowa,
  title={Iowa environmental mesonet},
  author={Herzmann, Daryl and Arritt, Ray and Todey, Dennis},
  journal={URL: https://mesonet.agron.iastate.edu/},
  year={2004}
}

@article{keating2003overview,
  title={An overview of APSIM, a model designed for farming systems simulation},
  author={Keating, Brian A and Carberry, Peter S and Hammer, Graeme L and Probert, Mervyn E and Robertson, Michael J and Holzworth, Dean and Huth, Neil I and Hargreaves, John NG and Meinke, Holger and Hochman, Zvi and others},
  journal={European journal of agronomy},
  volume={18},
  number={3-4},
  pages={267--288},
  year={2003},
  publisher={Elsevier}
}

@article{malone2007evaluating,
  title={Evaluating and predicting agricultural management effects under tile drainage using modified APSIM},
  author={Malone, Robert W and Huth, N and Carberry, PS and Ma, Liwang and Kaspar, Thomas C and Karlen, DL and Meade, Terry and Kanwar, RS and Heilman, Philip},
  journal={Geoderma},
  volume={140},
  number={3},
  pages={310--322},
  year={2007},
  publisher={Elsevier}
}

@article{balboa2019systems,
  title={A systems-level yield gap assessment of maize-soybean rotation under high-and low-management inputs in the Western US Corn Belt using APSIM},
  author={Balboa, Guillermo R and Archontoulis, SV and Salvagiotti, Fernando and Garcia, Fernando O and Stewart, WM and Francisco, E and Prasad, PV Vara and Ciampitti, Ignacio A},
  journal={Agricultural Systems},
  volume={174},
  pages={145--154},
  year={2019},
  publisher={Elsevier}
}

@article{jones2003dssat,
  title={The DSSAT cropping system model},
  author={Jones, James W and Hoogenboom, Gerrit and Porter, Cheryl H and Boote, Ken J and Batchelor, William D and Hunt, LA and Wilkens, Paul W and Singh, Upendra and Gijsman, Arjan J and Ritchie, Joe T},
  journal={European journal of agronomy},
  volume={18},
  number={3-4},
  pages={235--265},
  year={2003},
  publisher={Elsevier}
}

@article{jones2011estimating,
  title={Estimating DSSAT cropping system cultivar-specific parameters using Bayesian techniques},
  author={Jones, James W and He, Jianqiang and Boote, Kenneth J and Wilkens, Paul and Porter, Cheryl H and Hu, Z},
  journal={Methods of introducing system models into agricultural research},
  volume={2},
  pages={365--393},
  year={2011},
  publisher={Wiley Online Library}
}

@article{corbeels2016performance,
  title={Performance and sensitivity of the DSSAT crop growth model in simulating maize yield under conservation agriculture},
  author={Corbeels, Marc and Chirat, Guillaume and Messad, Samir and Thierfelder, Christian},
  journal={European journal of agronomy},
  volume={76},
  pages={41--53},
  year={2016},
  publisher={Elsevier}
}

@article{chang2023data,
  title={A data-driven crop model for maize yield prediction},
  author={Chang, Yanbin and Latham, Jeremy and Licht, Mark and Wang, Lizhi},
  journal={Communications Biology},
  volume={6},
  number={1},
  pages={439},
  year={2023},
  publisher={Nature Publishing Group UK London}
}

@article{shahhosseini2021coupling,
  title={Coupling machine learning and crop modeling improves crop yield prediction in the US Corn Belt},
  author={Shahhosseini, Mohsen and Hu, Guiping and Huber, Isaiah and Archontoulis, Sotirios V},
  journal={Scientific reports},
  volume={11},
  number={1},
  pages={1606},
  year={2021},
  publisher={Nature Publishing Group UK London}
}

@article{yanbin2024,
  title={A Data-driven Crop Model for Biomass Sorghum Growth Process Simulation},
  author={Chang, Yanbin and Ni, Zheng and Salas Fernandez, Maria G and Kemp, Joshua and Wang, Lizhi},
  journal={Technical report},
  year={2025}
}

@article{voigt1966inheritance,
  title={Inheritance of Seed Size in Sorghum, Sorghum vulgare Pers 1},
  author={Voigt, RL and Gardner, CO and Webster, OJ},
  journal={Crop science},
  volume={6},
  number={6},
  pages={582--586},
  year={1966},
  publisher={Wiley Online Library}
}

@article{narain2007gene,
  title={Gene effects for grain yield and related traits in sorghum [Sorghum bicolor (L.) Moench]},
  author={Narain, Ved and Singh, PK and Kumar, Nand and Singh, VS},
  journal={Indian Journal of Genetics and plant breeding},
  volume={67},
  number={01},
  pages={34--36},
  year={2007}
}

@article{yao2023spatiotemporal,
  title={Spatiotemporal Transformer for Imputing Sparse Data: A Deep Learning Approach},
  author={Yao, Kehui and Huang, Jingyi and Zhu, Jun},
  journal={arXiv preprint arXiv:2312.00963},
  year={2023}
}

@inproceedings{wong2014imputing,
  title={Imputing missing values in sensor networks using sparse data representations},
  author={Wong, Liang Ze and Chen, Huiling and Lin, Shaowei and Chen, Daniel Chongli},
  booktitle={Proceedings of the 17th ACM international conference on Modeling, analysis and simulation of wireless and mobile systems},
  pages={227--230},
  year={2014}
}

@article{liu2017overview,
  title={An overview and evaluation of recent machine learning imputation methods using cardiac imaging data},
  author={Liu, Yuzhe and Gopalakrishnan, Vanathi},
  journal={Data},
  volume={2},
  number={1},
  pages={8},
  year={2017},
  publisher={MDPI}
}

@article{fernandez2022sorghum,
  title={Sorghum Breeding Program for Biofuel Production},
  author={Fernandez, Maria G Salas and Kemp, Joshua},
  journal={Iowa State University Research and Demonstration Farms Progress Reports},
  volume={2021},
  number={1},
  year={2022},
  publisher={Iowa State University Digital Press}
}

@article{contreras2010forage,
  title={Forage sorghum nutritive value: A review},
  author={Contreras-Govea, Francisco E and Marsalis, Mark A and Lauriault, Leonard M and Bean, Brent W},
  journal={Forage \& Grazinglands},
  volume={8},
  number={1},
  pages={1--6},
  year={2010},
  publisher={Plant Management Network}
}

@article{bean2013comparison,
  title={Comparison of sorghum classes for grain and forage yield and forage nutritive value},
  author={Bean, BW and Baumhardt, RL and McCollum Iii, FT and McCuistion, KC},
  journal={Field Crops Research},
  volume={142},
  pages={20--26},
  year={2013},
  publisher={Elsevier}
}

@article{rattunde2001stover,
  title={Stover quality of dual-purpose sorghums: genetic and environmental sources of variation},
  author={Rattunde, HFW and Zerbini, E and Chandra, S and Flower, DJ},
  journal={Field Crops Research},
  volume={71},
  number={1},
  pages={1--8},
  year={2001},
  publisher={Elsevier}
}

@article{xu2003theoretical,
  title={Theoretical basis of the Beavis effect},
  author={Xu, Shizhong},
  journal={Genetics},
  volume={165},
  number={4},
  pages={2259--2268},
  year={2003},
  publisher={Oxford University Press}
}
